# Supplementary material for: Low-Temperature One-Pot Fabrication of a Dual-Ion Conductive Hydrogel for Biological Monitoring
Source: Sensors (Basel). 2026 Mar 27;26(7):2086. doi: 10.3390/s26072086 (PMC13074432; doi:10.3390/s26072086)
Supplement: Supplementary file 1 [file sensors-26-02086-s001.zip]

Archive with 1 entries (1 files):
- sensors-4175053-supplementary.pdf
